# Supplementary material for: The Impact of Jujube Witches’ Broom Phytoplasma on the Community Structure of Endophytes in Jujube
Source: Microorganisms. 2025 Jun 12;13(6):1371. doi: 10.3390/microorganisms13061371 (PMC12196086; doi:10.3390/microorganisms13061371)
Supplement: Supplementary file 1 [file microorganisms-13-01371-s001.zip]

Archive with 1 entries (1 files):
- microorganisms-3636890-supplementary.pdf
